# Supplementary material for: Psycho-Cognitive Profile and NGF and BDNF Levels in Tears and Serum: A Pilot Study in Patients with Graves’ Disease
Source: Int J Mol Sci. 2023 Apr 29;24(9):8074. doi: 10.3390/ijms24098074 (PMC10178719; doi:10.3390/ijms24098074)
Supplement: Supplementary file 1 [file ijms-24-08074-s001.zip]

Archive with 1 entries (1 files):
- ijms-2301193-supplementary.pdf
